# Supplementary material for: Selenoprotein P inhibits cell proliferation and ROX production in HCC cells
Source: PLoS One. 2020 Jul 31;15(7):e0236491. doi: 10.1371/journal.pone.0236491 (PMC7394388; doi:10.1371/journal.pone.0236491)
Supplement: S1 Raw images — (ZIP) [file pone.0236491.s002.zip]

Archive with 10 entries (10 files):
- Fig 1A_GAPDH.tif
- Fig 1A_SEPP1.tif
- Fig 2A_GAPDH.tif
- Fig 2A_SEPP1.tif
- Fig 2C_GAPDH.tif
- Fig 2C_PCNA.tif
- Fig 2C_SEPP1.tif
- Fig 3A_GAPDH.tif
- Fig 3A_PCNA.tif
- Fig 3A_SEPP1.tif
